# Supplementary material for: How long do new medicines take to reach Canadian patients after companies file a submission: A cohort study
Source: PLoS One. 2020 Nov 2;15(11):e0240966. doi: 10.1371/journal.pone.0240966 (PMC7605702; doi:10.1371/journal.pone.0240966)
Supplement: S1 File — (XLSX) [file pone.0240966.s001.xlsx]

## Sheet: Sheet1
S1 File: Complete Data
Generic name	Brand name	Date NDS submitted	Date of Notice of Compliance (market approval)	Date of marketing	Date when funding recommendation made	Review status		Type of new drug - small molecule (SM) or biologic (B)
						Standard	Priority (1) or NOC/c (2)
Aflibercept	Zaltrap	2012-05-09	2014-02-12	2014-05-08	2014-09-05	1		B
Albutrepenonacog Alfa	Idelvion	2015-02-09	2016-01-26	2019-07-04		1		B
Alectinib	Alecensaro	2015-11-12	2016-09-29	2016-10-14	2017-05-04		2	SM
Alirocumab	Praluent	2015-03-20	2016-04-11	2016-08-13	2016-07-20	1		B
Antihemophilic factor (recombinant, B-domain deleted, PEGylated)	Jivi	2017-11-03	2018-10-18	2020-04-08		1		B
Antihemophilic Factor (Recombinant) Porcine Sequence	Obizur	2014-08-15	2015-10-14	2016-11-30		1		B
Antihemophilic Factor (Recombinant), PEGylated	Adynovate	2015-12-02	2016-11-17	2018-03-06		1		B
Antihemophilic factor, FC fusion protein	Eloctate	2013-07-30	2014-08-22	2016-01-15		1		B
Apalutamide	Erleada	2017-12-07	2018-07-03	2018-07-27			1	SM
Apremilast	Otezla	2013-11-08	2014-11-12	2014-11-27	2015-07-22	1		SM
Asfotase Alfa	Strensiq	2014-11-14	2015-08-14	2015-10-20	2016-03-23		1	B
Asunaprevir	Sunvepra	2014-05-16	2016-03-09	2016-04-22	2016-07-20	1		SM
Atezolizumab	Tecentriq	2016-07-18	2017-04-12	2017-05-02			2	B
Avelumab	Bavencio	2017-03-23	2017-12-18	2017-12-18	2018-03-21		1	B
Azelastine and fluticasone	Dymista	2013-11-04	2014-10-23	2015-03-31	2015-06-17	1		SM
Baricitinib	Olumiant	2016-03-29	2018-08-17	2018-09-27	2019-08-02	1		SM
Benralizumab	Fasenra	2017-03-21	2018-02-22	2018-03-28	2018-08-21	1		B
Bepotastine	Bepreve	2015-08-19	2016-07-27	2017-03-23		1		SM
Bictegravir sodium, emtricitabine, tenofovir alafenamide hemifumarate	Biktarvy	2017-07-26	2018-07-10	2018-08-08	2018-10-25	1		SM
Bilastine	Blexten	2015-05-11	2016-04-21	2016-12-02		1		SM
Blinatumomab	Blincyto	2015-01-30	2015-12-22	2016-03-17	2016-04-01		2	B
Bosutinib	Bosulif	2011-12-20	2014-03-14	2014-04-24	2015-04-21		2	SM
Brexpiprazole	Rexulti	2016-02-26	2017-02-16	2017-04-19	2017-11-22	1		SM
Brigatinib	Alunbrig	2017-10-24	2018-07-26	2018-08-31	2019-08-01		2	SM
Brivaracetam	Brivlera	2015-03-30	2016-03-09	2016-05-02	2017-01-25	1		SM
Brodalumab	Siliq	2016-05-24	2018-03-06	2018-07-05	2018-06-20	1		B
Bromfenac	Prolensa	2014-04-04	2015-03-26	2015-09-25		1		SM
Burosumab	Crysvita	2018-05-16	2018-12-05	2019-01-28			1	B
Cabozantinib	Cabometyx	2017-06-06	2018-09-14	2018-10-10	2019-02-20		1	SM
Canagliflozin	Invokana	2012-07-27	2014-05-23	2014-06-03	2015-01-15	1		SM
Carfilzomib	Kyprolis	2015-05-19	2016-01-15	2016-02-11	2017-03-30		1	SM
Carglumic Acid	Carbaglu	2014-01-14	2015-04-10	2015-09-08			1	SM
Ceftolozane Sulfate and Tazobactam Sodium	Zerbaxa	2014-09-15	2015-09-30	2016-01-12		1		SM
Ceritinib	Zykadia	2014-06-16	2015-03-27	2015-04-29	2015-12-03		2	SM
Cerliponase Alfa	Brineura	2018-05-25	2018-12-19	2019-03-18	2019-05-23		1	B
Coagulation factor IX (recombinant) pegylated	Rebinyn	2016-12-12	2017-11-29	2018-03-23		1		B
Cobimetinib	Cotellic	2015-03-12	2016-02-22	2016-04-06	2016-06-30	1		SM
Conjugated estrogens and bazedoxifene acetate	Duavive	2012-12-04	2014-10-23	2016-12-20		1		SM
Crisaborole	Eucrisa	2017-06-23	2018-06-07	2018-08-29	2019-03-27	1		SM
Cysteamine	Procysbi	2016-01-21	2017-06-13	2017-10-17			1	SM
Daclatasvir	Daklinza	2014-05-16	2015-08-13	2015-09-08	2015-09-21		2	SM
Daclizumab beta	Zinbryta	2015-12-21	2016-12-08	2017-03-30	2017-06-20	1		B
Dapagliflozin	Forxiga	2012-12-07	2014-12-12	2015-01-16	2015-11-20	1		SM
Daratumumab	Darzalex	2015-09-14	2016-06-29	2016-07-12	2016-12-01		2	B
Deferiprone	Ferriprox	2013-03-07	2015-02-13	2016-07-28	2016-03-18	1		SM
Defibrotide	Defitelio	2016-12-09	2017-07-10	2017-09-06			1	B
Dinutuximab	Unituxin	2017-12-14	2018-11-28	2019-05-01	2019-03-26	1		B
Doravirine	Pifeltro	2017-11-17	2018-10-12	2018-11-14	2019-05-14	1		SM
Dulaglutide	Trulicity	2014-02-10	2015-11-10	2016-01-08	2016-06-16	1		B
Dupilumab	Dupixent	2016-12-16	2017-11-30	2018-02-06	2018-06-27	1		B
Durvalumab	Imfinzi	2017-02-16	2017-11-03	2017-11-20	2019-05-03		2	B
Edaravone	Radicava	2018-03-09	2018-10-03	2019-10-29	2019-03-27		1	SM
Edoxaban	Lixiana	2015-09-03	2016-11-04	2017-04-25	2017-03-21	1		SM
Elagolix sodium	Orilissa	2017-09-22	2018-10-05	2018-10-30		1		SM
Elbasvir, Grazoprevir	Zepatier	2015-06-30	2016-01-19	2016-01-25	2016-05-19		1	SM
Eliglustat	Cerdelga	2015-03-19	2017-04-21	2017-07-26	2017-07-26	1		SM
Elosulfase Alfa	Vimizim	2013-11-26	2014-07-02	2014-08-27	2015-03-25		1	B
Eluxadoline	Viberzi	2015-12-11	2017-01-26	2017-04-24	2018-08-24	1		SM
Elvitegravir, Cobicistat, Emtricitabine, Tenofovir Alafenamide Hemifumarate	Genvoya	2015-01-19	2015-11-27	2016-02-03	2016-03-18	1		SM
Emicizumab	Hemlibra	2018-01-09	2018-08-02	2018-10-19			1	B
Empagliflozin	Jardiance	2013-04-17	2015-07-23	2015-08-11	2015-10-15	1		SM
Erenumab	Aimovig	2017-08-18	2018-08-01	2018-12-04		1		B
Ertugliflozin	Steglatro	2017-04-13	2018-05-09	2018-05-28	2019-01-23	1		SM
Eslicarbazepine	Aptiom	2013-06-12	2014-07-08	2014-08-07	2015-04-16	1		SM
Evolocumab	Repatha	2014-09-25	2015-09-10	2015-09-28	2016-02-19	1		B
Flextouch (insulin degludec)	Tresiba	2016-09-13	2017-08-25	2017-09-15	2017-11-22	1		B
Flibanserin	Addyi	2015-11-18	2018-02-27	2018-11-13		1		SM
Follitropin delta	Rekovelle	2015-12-09	2018-03-22	2018-05-23		1		B
Gadoterate Meglumine	Dotarem	2015-07-31	2016-11-25	2017-09-22		1		SM
Glycerol Phenylbutyrate	Ravicti	2014-04-25	2016-03-18	2016-11-03			1	SM
Guselkumab	Tremfya	2016-11-25	2017-11-10	2017-11-27	2018-02-21	1		B
Human papillomavirus 9 alent vaccine, recombinant	Gardasil 9	2014-02-13	2015-02-05	2015-03-18		1		B
Ibrutinib	Imbruvica	2014-04-17	2014-11-17	2014-11-19	2015-03-05		1	SM
Icatibant	Firazyr	2013-03-05	2014-06-04	2014-07-14	2014-12-09	1		SM
Idarucizumab	Praxbind	2015-03-04	2016-04-29	2016-05-24			2	B
Idelalisib	Zydelig	2014-02-28	2015-03-27	2015-04-21	2015-08-18		2	SM
Inotersen sodium	Tegsedi	2018-03-07	2018-10-03	2019-01-07	2019-12-18		1	SM
Inotuzumab ozogamicin	Besponsa	2017-03-30	2018-03-15	2018-05-03	2018-07-06	1		B
Iron isomaltoside 1000	Monoferric	2016-04-28	2018-06-22	2018-10-17	2020-03-25	1		SM
Isavuconazonium sulfate	Cresemba	2017-10-26	2018-12-19	2019-05-02	2019-05-15	1		SM
Ivabradine	Lancora	2013-08-23	2016-12-23	2017-03-17	2017-05-24	1		SM
Ivacaftor, Lumacaftor)	Orkambi	2015-01-30	2016-01-26	2016-01-27	2016-10-26		1	SM
Ivermectin	Rosiver	2014-05-06	2015-04-22	2015-05-25	2015-11-19	1		SM
Ixazomib	Ninlaro	2015-12-14	2016-08-04	2016-09-21	2017-06-29		1	SM
Ixekizumab	Taltz	2015-06-05	2016-05-25	2016-08-11	2016-10-25	1		B
Lanadelumab	Takhzyro	2018-02-22	2018-09-19	2018-10-31	2019-11-19		1	B
Ledipasvir and sofosbuvir	Harvoni	2014-03-20	2014-10-15	2014-10-16	2015-03-18		1	SM
Lenvatinib	Lenvima	2015-01-08	2015-12-22	2016-03-31	2016-09-20	1		SM
Letermovir	Prevymis	2017-04-10	2017-11-01	2017-12-20	2018-06-20		1	SM
Levomilnacipran	Fetzima	2013-08-13	2015-05-08	2015-11-19		1		SM
Lifitegrast	Xiidra	2016-10-28	2017-12-22	2018-02-12		1		SM
Lixisenatide	Adlyxine	2016-04-26	2017-05-25	2017-09-12	2017-11-23	1		SM
Lomitapide	Juxtapid	2012-11-21	2014-02-04	2014-05-06	2015-04-17	1		SM
Mepolizumab	Nucala	2014-11-19	2015-12-03	2016-03-14	2016-06-16	1		B
Mifepristone and Misoprostol	Mifegymiso	2012-11-14	2015-07-29	2017-01-10	2017-04-18	1		SM
Migalastat	Galafold	2016-07-15	2017-09-05	2018-01-15	2018-01-24	1		SM
Naloxegol	Movantik	2013-08-30	2015-06-02	2015-08-27		1		SM
Neisseria meningtidis GRP B recombinant lipoprotein 2086 subfamily A, neisseria meningitidis GRP B recbombinant 2086 subfamily B	Trumenba	2016-05-31	2017-10-05	2018-01-31		1		B
Netupitant, palonestron	Akynzeo	2016-10-13	2017-09-28	2017-11-20	2018-06-20	1		SM
Nintedanib	Ofev	2014-07-09	2015-06-25	2015-06-29	2015-10-15	1		SM
Nitisinone	Nitisinone	2016-04-05	2016-09-20	2017-01-13	2018-08-23		1	SM
Nitisinone	MDK-Nitisinone	2015-12-16	2016-09-20	2016-10-20	2018-04-25		1	SM
Nitisinone	Orfadin	2016-03-30	2016-12-13	2017-02-17	2018-02-21		1	SM
Nivolumab	Opdivo	2014-12-19	2015-09-25	2015-10-23	2016-04-01		1	B
Nusinersen	Spinraza	2016-11-10	2017-06-29	2017-08-29	2017-12-22	1		SM
Obeticholic acid	Ocaliva	2016-09-16	2017-05-24	2017-05-26	2017-07-25		2	SM
Obinutuzumab	Gazyva	2013-10-02	2014-11-25	2014-11-28	2015-01-27	1		B
Ocrelizumab	Ocrevus	2016-09-16	2017-08-14	2017-09-21	2017-11-21	1		B
Olaparib	Lynparza	2015-03-16	2016-04-29	2016-05-16	2016-09-29		2	SM
Olaratumab	Lartruvo	2017-03-06	2017-11-23	2017-12-22	2018-04-18		2	B
Osimertinib	Tagrisso	2015-10-01	2016-07-05	2016-07-19	2017-05-04		2	SM
Ozenoxacin	Ozanex	2016-04-01	2017-05-01	2018-01-04	2018-10-24	1		SM
Palbociclib	Ibrance	2015-02-12	2016-03-16	2016-04-20	2016-11-21		2	SM
Patiromer sorbitex calcium	Veltassa	2017-10-20	2018-10-03	2020-03-09		1		SM
Peginterferon Beta-1A	Plegridy	2013-07-31	2015-08-10	2015-09-29	2015-12-17	1		B
Pembrolizumab	Keytruda	2014-06-23	2015-05-19	2015-06-01	2015-11-16		2	B
Pibrentasvir, glecaprevir	Maviret	2017-01-24	2017-08-16	2017-09-13	2018-01-23		1	SM
Polidocanol	Varithena	2014-08-20	2015-08-04	2016-11-30		1		SM
Pomalidomide	Pomalyst	2013-06-20	2014-01-20	2014-02-24	2014-07-31		1	SM
Ponatinib	Iclusig	2013-05-23	2015-04-02	2015-08-21	2015-10-01		2	SM
Pralatrexate	Folotyn	2017-07-18	2018-10-26	2019-01-15	2019-04-04		2	SM
Propiverine	Mictoryl	2015-10-23	2017-01-05	2017-05-08	2017-04-19	1		SM
Ramucirumab	Cyramza	2014-07-28	2015-07-16	2015-09-10	2015-10-29	1		B
Recombinant human coagulation Factor IX, FC fusion protein	Alprolix	2013-03-28	2014-03-20	2015-12-11		1		B
Reslizumab	Cinqair	2015-07-03	2016-07-20	2016-12-19	2017-03-22	1		B
Ribociclib	Kisqali	2017-03-17	2018-03-02	2018-04-27	2018-04-18	1		SM
Ritonavir, paritaprevir, ombitasvir, dasabuvir	Holkira Pak	2014-05-14	2014-12-22	2015-01-06	2015-06-18		1	SM
Rupatadine	Rupall	2015-08-04	2016-07-20	2017-01-16		1		SM
Sacubitril, Valsartan	Entresto	2015-03-06	2015-10-02	2015-11-13	2016-03-18		1	SM
Sarilumab	Kevzara	2016-01-29	2017-01-12	2017-03-29	2017-04-18	1		B
Sebelipase Alfa	Kanuma	2017-03-23	2017-12-15	2018-04-05	2018-09-26		2	B
Secukinumab	Cosentyx	2013-12-17	2015-02-27	2015-04-10	2015-10-28	1		B
Selexipag	Uptravi	2015-02-13	2016-01-20	2016-04-21	2016-10-28	1		SM
Semaglutide	Ozempic	2017-01-19	2018-01-04	2018-02-22	2019-05-15	1		B
Siltuximab	Sylvant	2014-04-28	2014-12-03	2015-03-03	2015-06-22		1	B
Simoctocog alfa	Nuwiq	2013-11-01	2014-10-23	2015-12-22		1		B
Sodium phenylbutyrate	Pheburane	2014-06-13	2015-01-26	2015-01-27	2016-04-15		1	SM
Sofosbuvir + Velpatasvir	Epclusa	2015-12-14	2016-07-11	2016-08-02	2016-10-26		1	SM
Sofosbuvir, velpatasvir, voxilaprevir	Vosevi	2017-01-27	2017-08-16	2017-09-18	2018-01-23		1	SM
Sucroferric oxyhydroxide	Velphoro	2016-12-22	2018-01-05	2019-11-20	2019-01-02	1		SM
Sugammadex	Bridion	2014-12-23	2016-02-05	2016-02-19		1		SM
Suvorexant	Belsomra	2016-07-05	2018-11-29	2019-04-18		1		SM
Taliglucerase Alfa	Elelyso	2013-06-18	2014-05-29	2014-09-08	2015-10-28	1		B
Teduglutide	Revestive	2014-12-01	2015-09-04	2015-10-28	2016-07-27		1	B
Telotristat etiprate	Xermelo	2017-11-01	2018-10-10	2018-12-07	2019-06-26	1		SM
Tesamorelin	Egrifta	2011-06-17	2014-04-29	2015-06-23	2016-08-24	1		SM
Tezacaftor, Ivacaftor	Symdeko	2017-11-17	2018-06-27	2018-06-28			1	SM
Tisagenlecleucel	Kymriah	2018-02-09	2018-09-05	2019-05-24			1	B
Tofacitinib	Xeljanz	2012-04-03	2014-04-17	2014-06-03	2015-04-17	1		SM
Trifluridine, tipiracil	Lonsurf	2017-05-30	2018-01-25	2018-03-22	2018-07-06		1	SM
Turoctocog alfa	Zonovate	2013-12-16	2014-12-08	2018-03-23		1		B
Varicella-zoster virus glycoprotein E	Shingrix	2016-11-17	2017-10-13	2018-01-02		1		B
Vedolizumab	Entyvio	2013-11-21	2015-01-29	2015-04-21	2015-10-28	1		B
Venetoclax	Venclexta	2015-12-21	2016-09-30	2016-10-31	2018-03-02		2	SM
Vernakalant	Brinavess	2016-01-04	2017-03-13	2018-01-23		1		SM
Vilazodone	Viibryd	2014-07-29	2015-07-16	2018-01-31		1		SM
Vortioxetine	Trintellix	2012-09-28	2014-10-22	2014-10-28	2020-02-12	1		SM
